# Supplementary material for: Nanotechnology in Agriculture: Manganese Ferrite Nanoparticles as a Micronutrient Fertilizer for Wheat
Source: Plants (Basel). 2024 May 17;13(10):1395. doi: 10.3390/plants13101395 (PMC11124989; doi:10.3390/plants13101395)
Supplement: Supplementary file 1 [file plants-13-01395-s001.zip]

Archive with 1 entries (1 files):
- plants-2984371-supplementary.pdf
